# Supplementary material for: DNA Methylation in INA, NHLH2, and THBS4 Is Associated with Metastatic Disease in Renal Cell Carcinoma
Source: Cancers (Basel). 2021 Dec 22;14(1):39. doi: 10.3390/cancers14010039 (PMC8750163; doi:10.3390/cancers14010039)
Supplement: Supplementary file 1 [file cancers-14-00039-s001.zip]

Archive with 1 entries (1 files):
- cancers-1484960-supplementary.pdf
